# Supplementary material for: On-Site Evaluation of Constituent Content and Functionality of Perilla frutescens var. crispa Using Fluorescence Spectra
Source: Molecules. 2023 Oct 20;28(20):7199. doi: 10.3390/molecules28207199 (PMC10609569; doi:10.3390/molecules28207199)
Supplement: Supplementary file 1 [file molecules-28-07199-s001.zip]

Archive with 25 entries (25 files):
- SupplementaryMaterials_proof.pdf
- Figure S38. Mp4 movies showing the R2 values between chlorophyll content and NDSI calculated from the fluorescence spectrum obtained by scanning the excitation wavelengths as contour maps with the fluorescence wa.mp4
- Figure S39 Mp4 movies showing the R2 values between TPC and NDSI calculated from the fluorescence spectrum obtained by scanning the excitation wavelengths as contour maps with the fluorescence wavelength..mp4
- Figure S40 Mp4 movies showing the R2 values between TFC and NDSI calculated from the fluorescence spectrum obtained by scanning the excitation wavelengths as contour maps with the fluorescence wavelength..mp4
- Figure S41. Mp4 movies showing the R2 values between RA content and NDSI calculated from the fluorescence spectrum obtained by scanning the excitation wavelengths as contour maps with the fluorescence wavelength..mp4
- Figure S42. Mp4 movies showing the R2 values between DPPH radical scavenging activity and NDSI calculated from the fluorescence spectrum obtained by scanning the excitation wavelengths as contour  .mp4
- Figure S43. Mp4 movies showing the R2 values between FRAP and NDSI calculated from the fluorescence spectrum obtained by scanning the excitation wavelengths as contour maps with the fluorescence .mp4
- Figure S44.Mp4 movies showing the R2 values between ORAC and NDSI calculated from the fluorescence spectrum obtained by scanning the excitation wavelengths as contour maps with the fluorescence wavelength.mp4
- Figure S45.Mp4 movies showing the R2 values between Aβ aggregation inhibitory activity and NDSI calculated from the fluorescence spectrum obtained by scanning the excitation wavelengths as contour maps with the.mp4
- Figure S46. Mp4 movies showing the R2 values between chlorophyll content and RSI calculated from the fluorescence spectrum obtained by scanning the excitation wavelengths as contour maps with the fluorescence wav.mp4
- Figure S47.Mp4 movies showing the R2 values between TPC and RSI calculated from the fluorescence spectrum obtained by scanning the excitation wavelengths as contour maps with the fluorescence wavelength..mp4
- Figure S48.Mp4 movies showing the R2 values between TFC and RSI calculated from the fluorescence spectrum obtained by scanning the excitation wavelengths as contour maps with the fluorescence wavelength..mp4
- Figure S49. Mp4 movies showing the R2 values between RA content and RSI calculated from the fluorescence spectrum obtained by scanning the excitation wavelengths as contour maps with the fluorescence wavelength..mp4
- Figure S50. Mp4 movies showing the R2 values between DPPH radical scavenging activity and RSI calculated from the fluorescence spectrum obtained by scanning the excitation wavelengths as contour maps with the fl.mp4
- Figure S51. Mp4 movies showing the R2 values between FRAP and RSI calculated from the fluorescence spectrum obtained by scanning the excitation wavelengths as contour maps with the fluorescence ..mp4
- Figure S52. Mp4 movies showing the R2 values between ORAC and RSI calculated from the fluorescence spectrum obtained by scanning the excitation wavelengths as contour maps with the fluorescence ..mp4
- Figure S53. Mp4 movies showing the R2 values between Aβ aggregation inhibitory activity and RSI calculated from the fluorescence spectrum obtained by scanning the excitation wavelengths as contour maps with the.mp4
- Figure S54. MP4 showing the R2 values between chlorophyll content and DSI calculated from the fluorescence spectrum obtained by scanning the excitation wavelengths as contour maps with the fluorescence wav.mp4
- Figure S55. MP4 showing the R2 values between TPC and DSI calculated from the fluorescence spectrum obtained by scanning the excitation wavelengths as contour maps with the fluorescence wavelength..mp4
- Figure S56. MP4 showing the R2 values between TFC and DSI calculated from the fluorescence spectrum obtained by scanning the excitation wavelengths as contour maps with the fluorescence wavelength..mp4
- Figure S57. MP4 showing the R2 values between RA content and DSI calculated from the fluorescence spectrum obtained by scanning the excitation wavelengths as contour maps with the fluorescence wavelength..mp4
- Figure S58. MP4 showing the R2 values between DPPH radical scavenging activity and DSI calculated from the fluorescence spectrum obtained by scanning the excitation wavelengths as contour maps with the flu.mp4
- Figure S59. Mp4 showing the R2 values between FRAP and DSI calculated from the fluorescence spectrum obtained by scanning the excitation wavelengths as contour maps with the fluorescence wavelength..mp4
- Figure S60. Mp4 showing the R2 values between ORAC and DSI calculated from the fluorescence spectrum obtained by scanning the excitation wavelengths as contour maps with the fluorescence wavelength..mp4
- Figure S61. Mp4 showing the R2 values between Aβ aggregation inhibitory activity and DSI calculated from the fluorescence spectrum obtained by scanning the excitation wavelengths as contour maps with the f.mp4
